# Supplementary material for: OHMI: the ontology of host-microbiome interactions
Source: J Biomed Semantics. 2019 Dec 30;10:25. doi: 10.1186/s13326-019-0217-1 (PMC6937947; doi:10.1186/s13326-019-0217-1)
Supplement: Supplementary file 2 — Additional file 2: Manually annotated rheumatic disease HMI data from the literature. The annotated information is represented in OHMI [file 13326_2019_217_MOESM2_ESM.xlsx]

## Sheet: Annotation results
Disease (English)	OHMI ID	Proposed OHMI term label	Host	microbiome Source	中文名称	Taxon ID	Microorganisms	taxonomy type	de-increase	Comparison	experimental assay	evidence code	Statistical method	sex	age (years)	Comment	PubMed	magazine	Time of publication
SLE	OHMI_0000237	Capnocytophaga gingivalis depletion in SLE patient oral	human	oral	牙龈二氧化碳嗜纤维菌	1017	Capnocytophaga gingivalis	species	decrease		PCR	IDA	Kruskal-Wallis test;PERMANOVA	M:F=3:2.	30-40.		28320468
SLE	OHMI_0000097	Clostridiales depletion in SLE patient oral	human	oral	梭菌目	186802	Clostridiales	order	decrease		PCR	IDA	Kruskal-Wallis test;PERMANOVA	M:F=3:2.	30-40.		28320468
SLE	OHMI_0000239	Haemophilus parainfluenzae depletion in SLE patient oral	human	oral	副流感嗜血杆菌	729	Haemophilus parainfluenzae	species	decrease		PCR	IDA	Kruskal-Wallis test;PERMANOVA	M:F=3:2.	30-40.		28320468
SLE	OHMI_0000234	Prevotella pleuritidis depletion in SLE patient oral	human	oral		407975	Prevotella pleuritidis	genus	decrease		PCR	IDA	Kruskal-Wallis test;PERMANOVA	M:F=3:2.	30-40.		28320468
SLE	OHMI_0000235	Pseudomonas sp. depletion in SLE patient oral	human	oral	假单胞菌属	306	Pseudomonas sp.	genus	decrease		PCR	IDA	Kruskal-Wallis test;PERMANOVA	M:F=3:2.	30-40.		28320468
SLE	OHMI_0000238	Streptococcus sanguinis depletion in SLE patient oral	human	oral	血红链球菌	1305	Streptococcus sanguinis	species	decrease		PCR	IDA	Kruskal-Wallis test;PERMANOVA	M:F=3:2.	30-40.		28320468
SLE	OHMI_0000236	Treponema maltophilum depletion in SLE patient oral	human	oral	嗜麦芽糖密螺旋体	51160	Treponema maltophilum	species	decrease		PCR	IDA	Kruskal-Wallis test;PERMANOVA	M:F=3:2.	30-40.		28320468
SLE	OHMI_0000240	Prevotella oulorum is enrichment in SLE patient oral	human	oral	龈炎普氏菌	28136	Prevotella oulorum	species	increase		PCR	IDA	Kruskal-Wallis test;PERMANOVA	M:F=3:2.	30-40.		28320468
SLE	OHMI_0000241	Fretibacterium fastidiosum is enrichment in SLE patient oral	human	oral		651822	Fretibacterium fastidiosum		increase		PCR	IDA	Kruskal-Wallis test;PERMANOVA	M:F=3:2.	30-40.		28320468
SLE	OHMI_0000242	Fusobacterium is enrichment in SLE patient oral	human	oral	梭菌属	848	Fusobacterium		increase		PCR	IDA	Kruskal-Wallis test;PERMANOVA	M:F=3:2.	30-40.		28320468
SLE	OHMI_0000111	Prevotella is enrichment in SLE patient oral	human	oral	普氏菌属	838	Prevotella	genus	increase		PCR	IDA	Kruskal-Wallis test;PERMANOVA	M:F=3:2.	30-40.		28320468
SLE	OHMI_0000243	Selenomonas is enrichment in SLE patient oral	human	oral	月形单胞菌属	970	Selenomonas	genus	increase		PCR	IDA	Kruskal-Wallis test;PERMANOVA	M:F=3:2.	30-40.		28320468
SLE	OHMI_0000244	Treponema is enrichment in SLE patient oral	human	oral	密螺旋体属	157	Treponema	genus	increase		PCR	IDA	Kruskal-Wallis test;PERMANOVA	M:F=3:2.	30-40.		28320468
SLE	OHMI_0000212	Clostridia depletion in SLE patientgut	human	gut - faeces	. 梭状芽胞杆菌	186801	Clostridia	classes	decrease		16S rRNA gene-based analysis	IDA	t test;Welch’s tests	F	40-50.		25271284
SLE	OHMI_0000213	Clostridiales depletion in SLE patientgut	human	gut - faeces	梭菌目	186802	Clostridiales	orders	decrease		16S rRNA gene-based analysis	IDA	t test;Welch’s tests	F	40-50.		25271284
SLE	OHMI_0000112	Firmicutes depletion in SLE patientgut	human	gut - faeces	厚壁菌门	1239	Firmicutes	phyla	decrease		QIAampDNA	IDA	Mann–Whitney U, Student’s t or Kruskal– Wallis tests	F	40-50.		28167944
SLE	OHMI_0000211	Bacteroidales enrichment in SLE patient gut	human	gut - faeces	拟杆菌目	171549	Bacteroidales	orders	increase		16S rRNA gene-based analysis	IDA	t test;Welch’s tests	F	40-50.		25271284
SLE	OHMI_0000113	Bacteroidetes enrichment in SLE patient gut	human	gut - faeces	拟杆菌门	976	Bacteroidetes	phyla	increase		16S rRNA gene-based analysis	IDA	t test;Welch’s tests	F	40-50.		25271284
SLE	OHMI_0000210	Bacteroidia enrichment in SLE patient gut	human	gut - faeces		200643	Bacteroidia	classes	increase		16S rRNA gene-based analysis	IDA	t test;Welch’s tests	F	40-50.		25271284
SLE	OHMI_0000073	Dialister is enrichment in SLE patient gut	human	gut	小类杆菌属	39948	Dialister	genus	decrease		16S rRNA gene‑based amplicons	IDA	Mann–Whitney non-parametric test		40-50.		27980687
SLE	OHMI_0000081	Pseudobutyrivibrio is enrichment in SLE patient gut	human	gut	假丁酸弧菌属	46205	Pseudobutyrivibrio	genus	decrease		16S rRNA gene‑based amplicons	IDA	Mann–Whitney non-parametric test		40-50.		27980687
SLE	OHMI_0000233	Eggerthella is enrichment in SLE patient gut	human	gut		84111	Eggerthella	genus	increase		16S rRNA gene‑based amplicons	IDA	Mann–Whitney non-parametric test		40-50.	Table 1	27980687
SLE	OHMI_0000228	Eubacterium is enrichment in SLE patient gut	human	gut	优杆菌属	1730	Eubacterium	genus	increase		16S rRNA gene‑based amplicons	IDA	Mann–Whitney non-parametric test		40-50.		27980687
SLE	OHMI_0000229	Flavonifractor is enrichment in SLE patient gut	human	gut		946234	Flavonifractor	genus	increase		16S rRNA gene‑based amplicons	IDA	Mann–Whitney non-parametric test		40-50.		27980687
SLE	OHMI_0000068	Klebsiella is enrichment in SLE patient gut	human	gut	克雷白氏杆菌属	570	Klebsiella	genus	increase		16S rRNA gene‑based amplicons	IDA	Mann–Whitney non-parametric test		40-50.		27980687
SLE	OHMI_0000072	Prevotella is enrichment in SLE patient gut	human	gut	普雷沃菌属	838	Prevotella	genus	increase		16S rRNA gene‑based amplicons	IDA	Mann–Whitney non-parametric test		40-50.		27980687
SLE	OHMI_0000230	Rhodococcus is enrichment in SLE patient gut	human	gut	红球菌属	1827	Rhodococcus	genus	increase		16S rRNA gene‑based amplicons	IDA	Mann–Whitney non-parametric test		40-50.	Table 1	27980687
SLE	OHMI_0000172	Lactobacillus depletion in SLE musculus gut	mouse	gut - faeces	乳杆菌属	1578	Lactobacillus	genus	decrease		16S rRNA sequencing	IDA	t test and Mann-Whitney test	mice		femal	25261516	Appl Environ Microbiol.	2014 Dec;80(24):7551-60
SLE	OHMI_0000208	Alistipes is enrichment in SLE musculus gut	mouse	gut - faeces		239759	Alistipes	family	increase		16S rRNA sequencing	IDA	t test and Mann-Whitney test	mice			25261516
SLE	OHMI_0000200	Clostridiales is enrichment in SLE musculus gut	mouse	gut - faeces	梭菌目	186802	Clostridiales	order	increase		16S rRNA sequencing	IDA	t test and Mann-Whitney test	mice			25261516
SLE	OHMI_0000198	Lachnospiraceaes is enrichment in SLE musculus gut	mouse	gut - faeces	毛螺旋菌科	186803	Lachnospiraceae	family	increase		16S rRNA sequencing	IDA	t test and Mann-Whitney test	mice		femal	25261516
SLE	OHMI_0000199	Ruminococcaceae is enrichment in SLE musculus gut	mouse	gut - faeces	疣微菌科	541000	Ruminococcaceae	family	increase		16S rRNA sequencing	IDA	t test and Mann-Whitney test	mice			25261516
SLE	OHMI_0000201	Streptococcaceae is enrichment in SLE musculus gut	mouse	gut - faeces	链球菌	1300	Streptococcaceae		increase		16S rRNA sequencing	IDA	t test and Mann-Whitney test	mice			25261516
RA	OHMI_0000385	Proteus mirabilis is enrichment in RA patient gut	human	urine		584	Proteus mirabilis	spiece	increase		ELISA		t-test				9032817
RA	OHMI_0000173	Aggregatibacter depletion in RA patient oral cavity	human	oral		416916	aggragatibacter	genus	decrease		Metagenomic sequencing and assembly	IDA	two-tailed Wilcoxon rank-sum test	M:F=1:3.	40-50.		26214836
RA	OHMI_0000086	cardiobacterium depletion in RA patient oral cavity	human	oral	心杆菌属	2717	cardiobacterium	genus	decrease		Metagenomic sequencing and assembly	IDA	two-tailed Wilcoxon rank-sum test	M:F=1:3.	40-50.		26214836
RA	OHMI_0000087	eikenella depletion in RA patient oral cavity	human	oral	艾肯菌属	538	eikenella	genus	decrease		Metagenomic sequencing and assembly	IDA	two-tailed Wilcoxon rank-sum test	M:F=1:3.	40-50.		26214836
RA	OHMI_0000084	Haemophilus depletion in RA patient oral cavity	human	oral	嗜血杆菌属	724	Haemophilus	genus	decrease		Metagenomic sequencing and assembly	IDA	two-tailed Wilcoxon rank-sum test	M:F=1:3.	40-50.		26214836
RA	OHMI_0000088	kingella depletion in RA patient oral cavity	human	oral	金氏菌属	32257	kingella	genus	decrease		Metagenomic sequencing and assembly	IDA	two-tailed Wilcoxon rank-sum test	M:F=1:3.	40-50.		26214836
RA	OHMI_0000174	Neisseria sp.depletion in RA patient oral cavity	human	oral	奈瑟氏菌属sp	192066	nesseria spp	genus	decrease		Metagenomic sequencing and assembly	IDA	two-tailed Wilcoxon rank-sum test	M:F=1:3.	40-50.		26214836
RA	OHMI_0000089	Rothia aeria depletion in RA patient oral cavity	human	oral		172042	rothia aeria	genus	decrease		Metagenomic sequencing and assembly	IDA	two-tailed Wilcoxon rank-sum test	M:F=1:3.	40-50.		26214836
RA	OHMI_0000177	Actinomyces enrichment in RA patient oral cavity	human	oral	放线菌属	1654	Actinomyces	genus	increase		Metagenomic sequencing and assembly	IDA	two-tailed Wilcoxon rank-sum test	M:F=1:3.	40-50.		26214836
RA	OHMI_0000180	Tannerella forsythia enrichment in RA patient oral cavity	human	oral	福赛斯坦纳菌	28112	Tannerella forsythia	spiece	increase		ELISA;PCR	IDA	Mann-Whitney U or Kruskal-Wallis tests	M:F=13:11.	40-50.		19554393, 22576262, 23902301
RA	OHMI_0000231	Atopobium sp.enrichment in RA patient oral cavity	human	oral		1872650	Atopobium sp.	spiece	increase		Metagenomic sequencing and assembly	IDA	two-tailed Wilcoxon rank-sum test	M:F=1:3.	40-50.		26214836
RA	OHMI_0000093	cryptobacterium curtum enrichment in RA patient oral cavity	human	oral		84163	Cryptobacterium curtum	spiece	increase		Metagenomic sequencing and assembly	IDA	two-tailed Wilcoxon rank-sum test	M:F=1:3.	40-50.		26214836
RA	OHMI_0000069	Lactobacillus salivarius enrichment in RA patient oral cavity	human	oral	唾液乳酸杆菌	1624	Lactobacillus salivarius	spiece	increase		Metagenomic sequencing and assembly	IDA	two-tailed Wilcoxon rank-sum test	M:F=1:3.	40-50.		26214836
RA	OHMI_0000179	Leptotrichia sp. enrichment in RA patient oral cavity	human	oral	纤毛菌属sp.	104608	Leptotrichia species	genus	increase		Massively parallel pyrosequencing	IDA	t-test;False Discovery Rate	M:F=1:2.	40-50.		22576262
RA	OHMI_0000064	Porphyromonas gingivalis enrichment in RA patient oral cavity	human	oral	牙龈卟啉单胞菌	837	Porphyromonas gingivalis	spiece	increase		ELISA;PCR	IDA	Mann-Whitney U or Kruskal-Wallis tests	M:F=13:11.	40-50.		27789760;19554393;23902301;27641915
RA	OHMI_0000178	Prevotella enrichment in RA patient oral cavity	human	oral	普雷沃菌属	838	Prevotella	genus	increase		Massively parallel pyrosequencing	IDA	t-test;False Discovery Rate	M:F=1:2.	40-50.		22576262
RA	OHMI_0000063	Prevotella intermedia enrichment in RA patient oral cavity	human	oral	中间普雷沃菌	28131	Prevotella intermedia	spiece	increase		ELISA;PCR	IDA	Mann-Whitney U or Kruskal-Wallis tests	M:F=13:11.	40-50.		26214836
RA	OHMI_0000094	veillonellaenrichment in RA patient oral cavity	human	oral	韦荣球菌属	29465	veillonella	genus	increase		Metagenomic sequencing and assembly	IDA	two-tailed Wilcoxon rank-sum test	M:F=1:3.	40-50.		26214836
RA	OHMI_0000092	Haemophilus sp depletion in RA patient oral cavity	human	Gut, Oral	流感嗜血杆菌	740	Haemophilus sp	spiece	decrsase		Metagenomic sequencing and assembly	IDA	two-tailed Wilcoxon rank-sum test	M:F=1:3.	40-50.		27789760;26214836
RA		Collinsella aerofacien enrichment in RA patient oral cavity	human	Gut, Oral	产气柯林斯菌	74426	Collinsella aerofaciens	spiece	increase		16S ribosomal DNA sequencing	IDA	R Development Core Teams	M:F=3:7.	50-60.		27102666
RA	OHMI_0000150	Alistipes depletion in gout patient gut	human	gut - faeces		239759	Alistipes	genus	decrease		16S rRNA gene amplicons	IDA	PERMANOVA;	M	50-60.		26852926
RA	OHMI_0000142	Coprococcus catus depletion in gout patient gut	human	gut - faeces		116085	Coprococcus catus	species	decrease		16S rRNA gene amplicons	IDA	PERMANOVA;	M	50-60.		26852926
RA	OHMI_0000149	Dialister depletion in gout patient gut	human	gut - faeces	小类杆菌属	39948	Dialister	genus	decrease		16S rRNA gene amplicons	IDA	PERMANOVA;	M	50-60.		26852926
RA	OHMI_0000098	Faecalibacterium depletion in RA patient gut	human	gut - faeces		216851	Faecalibacterium	spiece	decrease		16S ribosomal DNA sequencing	IDA	R Development Core Teams	M:F=3:7.	50-60.		27333153	Genome Med.	2016 Apr 21;8(1):43
RA	OHMI_0000098	Faecalibacterium depletion in RA patient gut	human	gut - faeces		216851	Faecalibacterium		decrease		16S rRNA gene high-throughput sequencing	IDA	metric multidimensional scaling	unknown	40-50.		same up
RA	OHMI_0000143	Faecalibacterium prausnitzii depletion in gout patient gut	human	gut - faeces	柔嫩梭菌群	853	Faecalibacterium prausnitzii	species	decrease		16S rRNA gene amplicons	IDA	PERMANOVA;	M	50-60.		26852926
RA	OHMI_0000146	Odoribacter depletion in gout patient gut	human	gut - faeces		283168	Odoribacter	species	decrease		16S rRNA gene amplicons	IDA	PERMANOVA;	M	50-60.		26852926
RA	OHMI_0000144	Oscillibacter depletion in gout patient gut	human	gut - faeces	颤杆菌克	459786	Oscillibacter	species	decrease		16S rRNA gene amplicons	IDA	PERMANOVA;	M	50-60.		26852926
RA	OHMI_0000148	Robinsoniella depletion in gout patient gut	human	gut - faeces		588605	Robinsoniella		decrease		16S rRNA gene amplicons	IDA	PERMANOVA;	M	50-60.		26852926
RA	OHMI_0000128	Ruminococcus sp. depletion in gout patient gut	human	gut - faeces		41978	Ruminococcus sp.	species	decrease		16S rRNA gene amplicons	IDA	PERMANOVA;	M	50-60.		26852926
RA	OHMI_0000147	Subdoligranulum depletion in gout patient gut	human	gut - faeces		292632	Subdoligranulum		decrease		16S rRNA gene amplicons	IDA	PERMANOVA;	M	50-60.		26852926
RA	OHMI_0000413	Blautia coccoides depletion in RA patient gut compared with patients with fibromyalgia (FM)	human	gut - faeces		1532	Blautia coccoides	genus	decrease	fibromyalgia (fM)	16S rRNA hybridization	IDA	Student's t test	male	50-65		18528968	J Rheumatol	. 2008 Aug;35(8):1500-5
RA	OHMI_0000418	Bacteroides depletion in RA patient gut compared with patients with fibromyalgia (FM)	human	gut - faeces	拟杆菌属	816	Bacteroides	genus	decrease	fibromyalgia (FM)	16S rRNA hybridization	IDA	Student's t test	male	50-62		18528968
RA	OHMI_0000425	Bacteroides fragilis depletion in RA patient gut compared with patients with fibromyalgia (FM)	human	gut - faeces	脆弱拟杆菌	817	Bacteroides fragilis	genus	decrease	fibromyalgia (FM)	16S rRNA hybridization	IDA	Student's t test	male	50-64		18528968	J Rheumatol	. 2008 Aug;35(8):1500-5
RA	OHMI_0000438	Bifidobacterium bifidum depletion in RA patient gut compared with patients with fibromyalgia (FM)	human	gut - faeces	双歧杆菌	85004	Bifidobacteriales	spices	decrease	fibromyalgia (FM)	16S rRNA hybridization	IDA	Student's t test	male	50-60	Table 1. Clinical characteristics of patients	18528968
RA	OHMI_0000039	Bifidobacterium bifidum depletion in RA patient gut	human	gut - faeces	两歧双歧杆菌	1681	Bifidobacterium bifidum	spiece	decrease		Metagenomic sequencing and assembly	IDA	two-tailed Wilcoxon rank-sum test	M:F=1:3.	40-50.		26214836
RA	OHMI_0000452	Haemophilus depletion in RA patient gut	human	gut - faeces	嗜血杆菌属	724	Haemophilus	genus	decrease		Metagenomic sequencing and assembly	IDA	two-tailed Wilcoxon rank-sum test	M:F=1:3.	40-50.		26214836
RA	OHMI_0000034	Klebsiella pneumoniae depletion in RA patient gut	human	gut - faeces	克雷伯氏肺炎菌	573	Klebsiella pneumoniae	spiece	decrease		Metagenomic sequencing and assembly	IDA	two-tailed Wilcoxon rank-sum test	M:F=1:3.	40-50.		26214836
RA	OHMI_0000042	Megamonas hypermegale depletion in RA patient gut	human	gut - faeces	单胞菌	158847	Megamonas hypermegale	spiece	decrease		Metagenomic sequencing and assembly	IDA	two-tailed Wilcoxon rank-sum test	M:F=1:3.	40-50.		26214836
RA	OHMI_0000075	Porphyromonas depletion in RA patient gut compared with patients with fibromyalgia (FM)	human	gut - faeces	卟啉单胞菌属	836	Porphyromonas	genus	decrease	fibromyalgia (FM)	16S rRNA hybridization	IDA	Student's t test	male	50-63		18528968
RA	OHMI_0000076	Prevotella depletion in RA patient gut compared with patients with fibromyalgia (FM)	human	gut - faeces	普雷沃菌属	838	Prevotella	genus	decrease	fibromyalgia (FM)	16S rRNA hybridization	IDA	Student's t test	male	50-61		18528968	J Rheumatol	. 2008 Aug;35(8):1500-5
RA	OHMI_0000041	Sutterella wadsworthensis depletion in RA patient gut	human	gut - faeces		40545	Sutterella wadsworthensis	spiece	decrease		Metagenomic sequencing and assembly	IDA	two-tailed Wilcoxon rank-sum test	M:F=1:3.	40-50.		26214836
RA	OHMI_0000040	Veillonella depletion in RA patient gut	human	gut - faeces	韦荣球菌属	29465	Veillonella	genus	decrease		Metagenomic sequencing and assembly	IDA	two-tailed Wilcoxon rank-sum test	M:F=1:3.	40-50.		26214836
RA	OHMI_0000458	Bacteroides sp. enrichment in RA patient gut	human	gut - faeces	拟杆菌属	29523	Bacteroides sp.	genus	increase		Metagenomic sequencing and assembly	IDA	two-tailed Wilcoxon rank-sum test	M:F=1:3.	40-50.		26214836
RA	OHMI_0000048	Bifidobacterium dentium enrichment in RA patient gut	human	gut - faeces	齿双岐杆菌	1689	Bifidobacterium dentium	spiece	increase		Metagenomic sequencing and assembly	IDA	two-tailed Wilcoxon rank-sum test	M:F=1:3.	40-50.		26214836
RA	OHMI_0000045	Eggerthella lenta enrichment in RA patient gut	human	gut - faeces	迟缓埃格特菌	84112	Eggerthella lenta	spiece	increase		Metagenomic sequencing and assembly	IDA	two-tailed Wilcoxon rank-sum test	M:F=1:3.	40-50.		26214836
RA	OHMI_0000037	Gordonibacter pamelaeae enrichment in RA patient gut	human	gut - faeces		471189	Gordonibacter pamelaeae	spiece	increase		Metagenomic sequencing and assembly	IDA	two-tailed Wilcoxon rank-sum test	M:F=1:3.	40-50.		26214836
RA	OHMI_0000049	Lactobacillus sp. enrichment in RA patient gut	human	gut - faeces	乳酸杆菌	1591	Lactobacillus sp.	spiece	increase		Metagenomic sequencing and assembly	IDA	two-tailed Wilcoxon rank-sum test	M:F=1:3.	40-50.		26214836
RA	OHMI_0000050	Ruminococcus lactaris enrichment in RA patient gut	human	gut - faeces		46228	Ruminococcus lactaris	spiece	increase		Metagenomic sequencing and assembly	IDA	two-tailed Wilcoxon rank-sum test	M:F=1:3.	40-50.		26214836
RA	OHMI_0000085	Actinobacteria <phylum> is enrichment in RA patient gut	human	gut - faeces	放线菌	201174	Actinobacteria <phylum>	phylum	increase		16S rRNA gene high-throughput sequencing	IDA	metric multidimensional scaling	unknown	40-50.		28376066; 27980687
RA	OHMI_0000043	Clostridium asparagiforme enrichment in RA patient gut	human	gut - faeces		333367	Clostridium asparagiforme	spiece	increase		Metagenomic sequencing and assembly	IDA	two-tailed Wilcoxon rank-sum test	M:F=1:3.	40-50.		26214836	Nat Med.	2015 Aug;21(8):895-905
RA	OHMI_0000222	Eggerthella is enrichment in RA patient gut	human	gut - faeces		84111	Eggerthella	phylum	increase		16S rRNA gene high-throughput sequencing	IDA	metric multidimensional scaling	unknown	40-50.		28376066; 27980687
RA	OHMI_0000459	Lachnospiraceae bacterium enrichment in RA patient gut	human	gut - faeces	毛螺菌科..细菌	1898203	Lachnospiraceae bacterium	spiece	increase		Metagenomic sequencing and assembly	IDA	two-tailed Wilcoxon rank-sum test	M:F=1:3.	40-50.		26214836
RA	OHMI_0000061	Porphyromonas gingivalis is enrichment in RA patient gut	human	gut - faeces	牙龈卟啉单胞菌	837	Porphyromonas gingivalis	spiece	increase		nephelometry and ELISA		Mann-Whitney U or Kruskal-Wallis tests	M:F=1:9	50-60		24873878;20436074
RA	OHMI_0000091	Prevotella copri is enrichment in RA patient gut	human	gut - faeces		165179	Prevotella copri		increase		16S rRNA gene high-throughput sequencing	IDA	metric multidimensional scaling	unknown	40-50.		27333153
RA	OHMI_0000065	Proteus mirabilisis enrichment in RA patient gut	human	gut - faeces	奇异变形杆菌	584	Proteus mirabilis	spiece	increase					unknown	unknown		19895906;24873878
RA	OHMI_0000070	Clostridia is enrichment in RA patient gut	human	Gut	梭状芽胞杆菌	186801	Clostridia	spiece	increase		culture,		two-tailed Wilcoxon rank-sum test	unknown	unknown		26385261;2889500
RA	OHMI_0000071	Clostridium perfringens is enrichment in RA patient gut	human	Gut	产气荚膜梭菌	1502	Clostridium perfringens	spiece	increase		culture,		two-tailed Wilcoxon rank-sum test	unknown	unknown		2889500		https://www.ncbi.nlm.nih.gov/pubmed/2889500
RA	OHMI_0000074	Bacteroides depletion in RA patient gut	human	Gut	拟杆菌属；	816	Bacteroides	genus	decrease		culture,		two-tailed Wilcoxon rank-sum test	unknown	unknown		26385261
RA	OHMI_0000216	Burkholderia depletion in RA patient respiratory airway	human	airways	伯克霍尔德菌	32008	Burkholderia	genus	decrease		16S rRNA gene high-throughput sequencing	IDA	Bayesian network;χ2 test;Kruskal-Wallis test	M:F=3:2.	50-60.		27855721
RA	OHMI_0000217	Actynomyces depletion in RA patient respiratory airway	human	airways		1654	Actynomyces	genus	decrease		16S rRNA gene high-throughput sequencing	IDA	Bayesian network;χ2 test;Kruskal-Wallis test	M:F=3:2.	50-60.		27855721
RA	OHMI_0000079	Porphyromonas depletion in RA patient respiratory airway	human	airways	卟啉单胞菌属	836	Porphyromonas	genus	decrease		16S rRNA gene high-throughput sequencing	IDA	Bayesian network;χ2 test;Kruskal-Wallis test	M:F=3:2.	50-60.		27855721
RA	OHMI_0000080	Prevotella depletion in RA patient respiratory airway	human	airways	普氏菌属	838	Prevotella	genus	decrease		16S rRNA gene high-throughput sequencing	IDA	Bayesian network;χ2 test;Kruskal-Wallis test	M:F=3:2.	50-60.		27855721
RA	OHMI_0000215	Treponema depletion in RA patient respiratory airway	human	airways	密螺旋体属	157	Treponema	genus	decrease		16S rRNA gene high-throughput sequencing	IDA	Bayesian network;χ2 test;Kruskal-Wallis test	M:F=3:2.	50-60.		27855721
RA	OHMI_0000220	Methylobacterium is enrichment in RA patient respiratory airway	human	airways	甲基杆菌属	407	Methylobacterium	genus	increase		16S rRNA gene high-throughput sequencing	IDA	Bayesian network;χ2 test;Kruskal-Wallis test	M:F=3:2.	50-60.		27855721
RA	OHMI_0000219	Micrococcus is enrichment in RA patient respiratory airway	human	airways	微球菌属	1269	Micrococcus	genus	increase		16S rRNA gene high-throughput sequencing	IDA	Bayesian network;χ2 test;Kruskal-Wallis test	M:F=3:2.	50-60.		27855721
RA	OHMI_0000218	Pseudonocardia is enrichment in RA patient respiratory airway	human	airways	假诺卡氏菌属	1847	Pseudonocardia	genus	increase		16S rRNA gene high-throughput sequencing	IDA	Bayesian network;χ2 test;Kruskal-Wallis test	M:F=3:2.	50-60.		27855721
psoriatic arthritis (PsA)	OHMI_0000275	Coprococcus depletion in PsA patient gut	human	gut - faeces	粪球菌属	33042	Coprococcus spp	genus	decrease		16S rRNA pyrosequencing	IDA	LefSe;Kruskal-Wallis test	M:F=4:5.	40-50.	(Table 1).	25319745	Arthritis Rheumatol	. 2015 Jan;67(1):128-39
PSA	OHMI_0000160	Propionibacterium depletion in PsA patient skin	human	skin	丙酸杆菌	1743	Propionibacterium		decrease		16S rRNA sequences	IDA	PCoA;	known	known		26362739;22065152 ,
PSA	OHMI_0000161	Actinobacteria depletion in PsA patient skin	human	skin	放线菌门	201174	Actinobacteria		decrease		16S rDNA PCR	IDA	Double Principal Coordinate Analysis (DPCoA;UniFrac	known	known		23750937; 18648509 ;21407241
PSA	OHMI_0000170	Malassezia pachydermatis depletion in PsA patient skin	human	skin	厚皮马拉色菌	77020	Malassezia pachydermatis		decrease		PCR	IDA	Double-principal coordinate analysis and cluster analysis.	known	known		16891514,
PSA	OHMI_0000169	Malassezia sympodialis depletion in PsA patient skin	human	skin	合轴马拉色菌	76777	Malassezia sympodialis		decrease		PCR	IDA	Double-principal coordinate analysis and cluster analysis.	known	known		16891514,
PSA	OHMI_0000151	Propionibacterium acnes depletion in PsA patient skin	human	skin	丙酸菌属	1743	Propionibacterium acnes	genus	decrease		16S rDNA PCR	IDA	Double Principal Coordinate Analysis (DPCoA);	known	known		18648509
PSA	OHMI_0000162	Proteobacteria depletion in PsA patient skin	human	skin	变形菌门	1224	Proteobacteria		decrease		16S rDNA PCR	IDA	Double Principal Coordinate Analysis (DPCoA;UniFrac	known	known		23750937; 18648509 ;21407241
PSA	OHMI_0000164	Bacteroidetes enrichment in PsA patient skin	human	skin	拟杆菌门	976	Bacteroidetes		increase		16S rDNA PCR	IDA	Double Principal Coordinate Analysis (DPCoA;UniFrac	known	known		23750937; 18648509 ;21407241
PSA	OHMI_0000163	Firmicutes enrichment in PsA patient skin	human	skin	厚壁菌门	1239	Firmicutes		increase		16S rDNA PCR	IDA	Double Principal Coordinate Analysis (DPCoA;UniFrac	known	known		23750937; 18648509 ;21407241
PSA	OHMI_0000278	Malassezia furfur enrichment in PsA patientoral	human	skin	糠秕马拉色氏霉菌	55194	Malassezia furfur		increase		culture		known	known	known		14675283
PSA	OHMI_0000159	Streptococcus enrichment in PsA patient skin	human	skin	链球菌属	1301	Streptococcus	genus	increase		16S rDNA PCR	IDA	Double Principal Coordinate Analysis (DPCoA);	known	known		18648509
PSA	OHMI_0000168	Malassezia restricta depletion in PsA patient skin	human	skin	限制性马拉色菌	76775	Malassezia restricta				multiplex real-timePCR	IDA	Principal coordinate analysis;R statistical software	known	known		18294199
PSA		Bacteroidetes enrichment in PsA patientoral	human	oral	白假丝酵母	5476	Candida albicans		increase		culture		t test	M:F=33:17.	50-61		11413927,
PSA	OHMI_0000153	Akkermansia depletion in PsA patient gut	human	gut - faeces		239934	Akkermansia	genus	decrease		16S rRNA pyrosequencing	IDA	LefSe;Kruskal-Wallis test	M:F=4:5.	40-50.		25319745	Arthritis Rheumatol	. 2015 Jan;67(1):128-39
PSA	OHMI_0000155	Pseudobutyrivibrio depletion in PsA patient gut	human	gut - faeces	假丁酸弧菌属	46205	Pseudobutyrivibrio.	genus	decrease		16S rRNA pyrosequencing	IDA	LefSe;Kruskal-Wallis test	M:F=4:5.	40-50.		25319745	Arthritis Rheumatol	. 2015 Jan;67(1):128-39
PSA	OHMI_0000154	Ruminococcus depletion in PsA patient gut	human	gut - faeces	瘤胃球菌属	1263	Ruminococcus	genus	decrease		16S rRNA pyrosequencing	IDA	LefSe;Kruskal-Wallis test	M:F=4:5.	40-50.		25319745	Arthritis Rheumatol	. 2015 Jan;67(1):128-39
PSA	OHMI_0000158	Coprobacillus depletion in PsA patient gut	human	gut - faeces	粪芽孢菌属	100883	Coprobacillus	genus	decrease		16S rRNA pyrosequencing	IDA	LefSe;Kruskal-Wallis test	M:F=4:5.	40-50.		25319745
PSA	OHMI_0000157	Parabacteroides depletion in PsA patient gut	human	gut - faeces		375288	Parabacteroides		decrease		16S rRNA pyrosequencing	IDA	LefSe;Kruskal-Wallis test	M:F=4:5.	40-50.		25319745
PSA	OHMI_0000156	Verrucomicrobia depletion in PsA patient gut	human	gut - faeces	疣微菌门	74201	Verrucomicrobia	phylum	decrease		16S rRNA pyrosequencing	IDA	LefSe;Kruskal-Wallis test	M:F=4:5.	40-50.		25319745
PSA	OHMI_0000165	Candida albicans enrichment in PsA patient gut	human	gut - faeces	白假丝酵母	5476	Candida albicans		increase		culture		t test	M:F=33:17.	50-60		11413927,
PSA	OHMI_0000277	Diutina rugosa enrichment in PsA patientoral	human	gut - faeces		5481	Candida rugosa		increase		culture		t test	M:F=33:17.	50-62		11413927,
JRA juvenile rheumatoid arthritis	OHMI_0000279	Yersinia is enrichment in juvenile rheumatoid arthritis patient gut	human	gut - faeces	耶尔森氏鼠疫杆菌	629	Yersinia	species	increase		ELISA	IDA	x2 analysis	M:F=4:11.	50-60.	Table 1.	21679096;
JRA ERA enthesitis-related arthritis	OHMI_0000256	Bacteroidaceae is enrichment in juvenile rheumatoid arthritis patient gut	human	gut - faeces	拟杆菌科	815	Bacteroidaceae	family	increase		16S rRNA sequencing	IDA	Beta-diversity analysis;PCoA		5-10.		27861762
JRA	OHMI_0000269	Faecalibacterium prausnitzii depletion in juvenile rheumatoid arthritis gut	human	gut - faeces	柔嫩梭菌群	853	Faecalibacterium prausnitzii	genus	decrease		sequencing of 16S Rdna	IDA	U-test;Kruskal-Wallis test for three groups	M:F=14:11.	10-20.	Table 1	25434931	Arthritis Res Ther.	2014 Nov 30;16(6):486
JRA	OHMI_0000271	Clostridium clostridioforme depletion in juvenile rheumatoid arthritis gut	human	gut - faeces	梭菌属	1531	Clostridium clostridioforme	species	decrease		sequencing of 16S Rdna	IDA	U-test;Kruskal-Wallis test for three groups	M:F=14:11.	10-20.		25434931
JRA	OHMI_0000270	Lachnospiraceae depletion in juvenile rheumatoid arthritis gut	human	gut - faeces	毛螺旋菌科	186803	Lachnospiraceae	family	decrease		sequencing of 16S Rdna	IDA	U-test;Kruskal-Wallis test for three groups	M:F=14:11.	10-20.		25434931
JRA	OHMI_0000259	Bacteroides is enrichment in juvenile rheumatoid arthritis patient gut	human	gut - faeces	拟杆菌属	816	Bacteroides	genus	increase		sequencing of 16S Rdna	IDA	U-test;Kruskal-Wallis test for three groups	M:F=14:11.	10-20.		25434931
JRA	OHMI_0000267	Salmonella is enrichment in juvenile rheumatoid arthritis patient gut	human	gut - faeces	沙门氏菌	590	Salmonella	species	increase		ELISA	IDA	x2 analysis	M:F=4:11.	50-60.	Table 1.	21679096;
JRA	OHMI_0000274	Akkermansia muciniphila is enrichment in juvenile rheumatoid arthritis patient gut	human	gut - faeces	某种肠道细菌	239935	Akkermansia muciniphila	species	increase		sequencing of 16S Rdna	IDA	U-test;Kruskal-Wallis test for three groups	M:F=14:11.	10-20.		25434931
JRA	OHMI_0000273	Bifidobacterium is enrichment in juvenile rheumatoid arthritis patient gut	human	gut - faeces	双歧杆菌	1678	Bifidobacterium	species	increase		sequencing of 16S Rdna	IDA	U-test;Kruskal-Wallis test for three groups	M:F=14:11.	10-20.		25434931
JRA	OHMI_0000266	Prevotella copri depletion in juvenile rheumatoid arthritis gut	human	gut - faeces	普氏菌copri	165179	Prevotella copri	species	decrease		16S rRNA sequencing	IDA	Beta-diversity analysis;PCoA		5-10.		27861762
JRA	OHMI_0000268	Prevotella stercorea depletion in juvenile rheumatoid arthritis gut	human	gut - faeces	普氏stercorea	363265	Prevotella stercorea	species	decrease		16S rRNA sequencing	IDA	Beta-diversity analysis;PCoA		5-10.		27861762
JRA	OHMI_0000265	Prevotellaceae depletion in juvenile rheumatoid arthritis gut	human	gut - faeces	普雷沃氏菌科	171552	Prevotellaceae	family	decrease		16S rRNA sequencing	IDA	Beta-diversity analysis;PCoA		5-10.		27861762
JRA	OHMI_0000263	Badula fragilis is enrichment in juvenile rheumatoid arthritis patient gut	human	gut - faeces		1088106	Badula fragilis	species	increase		16S rRNA sequencing	IDA	Beta-diversity analysis;PCoA		5-10.		27861762
JRA	OHMI_0000259	Bacteroides is enrichment in juvenile rheumatoid arthritis patient gut	human	gut - faeces	拟杆菌属	816	Bacteroides	genus	increase		16S rRNA sequencing	IDA	Beta-diversity analysis;PCoA		5-10.		27861762
JRA	OHMI_0000264	Bacteroides plebeius is enrichment in juvenile rheumatoid arthritis patient gut	human	gut - faeces	拟杆菌	310297	Bacteroides plebeius	species	increase		16S rRNA sequencing	IDA	Beta-diversity analysis;PCoA		5-10.		27861762
JRA	OHMI_0000257	Enterobacteriaceae is enrichment in juvenile rheumatoid arthritis patient gut	human	gut - faeces	肠杆菌科	543	Enterobacteriaceae	family	increase		16S rRNA sequencing	IDA	Beta-diversity analysis;PCoA		5-10.		27861762
JRA	OHMI_0000258	Enterococcaceae is enrichment in juvenile rheumatoid arthritis patient gut	human	gut - faeces	肠球菌科	81852	Enterococcaceae	family	increase		16S rRNA sequencing	IDA	Beta-diversity analysis;PCoA		5-10.		27861762
JRA	OHMI_0000260	Enterococcus is enrichment in juvenile rheumatoid arthritis patient gut	human	gut - faeces		1350	Enterococcus	genus	increase		16S rRNA sequencing	IDA	Beta-diversity analysis;PCoA		5-10.		27861762
JRA	OHMI_0000261	Klebsiella is enrichment in juvenile rheumatoid arthritis patient gut	human	gut - faeces	克雷伯菌属	570	Klebsiella	genus	increase		16S rRNA sequencing	IDA	Beta-diversity analysis;PCoA		5-10.		27861762
JRA	OHMI_0000262	Prevotella is enrichment in juvenile rheumatoid arthritis patient gut	human	gut - faeces	普雷沃菌属	838	Prevotella	genus	increase		16S rRNA sequencing	IDA	Beta-diversity analysis;PCoA		5-10.		27861762
gout	OHMI_0000142	Coprococcus depletion in gout patient gut	human	gut - faeces	粪球菌属	33042	Coprococcus	genus	decrease		16S rRNA Gene Tag Sequencing	IDA	Kruskal–Wallis;Mann–Whitney non-parametric	known	40-50.		28270806
gout	OHMI_0000127	Lachnospiraceae depletion in RA patient gut	human	gut - faeces	毛螺菌科	186803	Lachnospiraceae	family	decrease		16S rRNA Gene Tag Sequencing	IDA	Kruskal–Wallis;Mann–Whitney non-parametric	known	40-50.		28270806
gout	OHMI_0000124	Photobacterium depletion in RA patient gut	human	gut - faeces	发光杆菌属	657	Photobacterium	genus	decrease		16S rRNA Gene Tag Sequencing	IDA	Kruskal–Wallis;Mann–Whitney non-parametric	known	40-50.		28270806
gout	OHMI_0000128	Ruminococcaceae depletion in RA patient gut	human	gut - faeces	疣微菌科	541000	Ruminococcaceae NK4A214	family	decrease		16S rRNA Gene Tag Sequencing	IDA	Kruskal–Wallis;Mann–Whitney non-parametric	known	40-50.		28270806
gout	OHMI_0000125	Vibrio depletion in RA patient gut	human	gut - faeces	弧菌属	662	Vibrio	genus	decrease		16S rRNA Gene Tag Sequencing	IDA	Kruskal–Wallis;Mann–Whitney non-parametric	known	40-50.		28270806
gout	OHMI_0000123	Vibrionaceae depletion in RA patient gut	human	gut - faeces	弧菌科	641	Vibrionaceae	family	decrease		16S rRNA Gene Tag Sequencing	IDA	Kruskal–Wallis;Mann–Whitney non-parametric	known	40-50.		28270806
gout	OHMI_0000141	Acetanaerobacterium enrichment in gout patient gut	human	gut - faeces		258514	Acetanaerobacterium	species	increase		16S rRNA gene amplicons	IDA	PERMANOVA;	M	50-60.		28270806
gout	OHMI_0000248	Anaerolineaceae enrichment in gout patient gut	human	gut - faeces	厌氧绳菌科	292628	Anaerolineaceae	family	increase		16S rRNA Gene Tag Sequencing	IDA	Kruskal–Wallis;Mann–Whitney non-parametric	known	40-50.		28270806
gout	OHMI_0000246	Anaerolineae enrichment in gout patient gut	human	gut - faeces	厌氧绳菌纲	292625	Anaerolineae	class	increase		16S rRNA Gene Tag Sequencing	IDA	Kruskal–Wallis;Mann–Whitney non-parametric	known	40-50.		28270806
gout	OHMI_0000247	Anaerolineales enrichment in gout patient gut	human	gut - faeces	厌氧绳菌目	292629	Anaerolineales	order	increase		16S rRNA Gene Tag Sequencing	IDA	Kruskal–Wallis;Mann–Whitney non-parametric	known	40-50.		28270806
gout	OHMI_0000135	Anaerotruncus enrichment in gout patient gut	human	gut - faeces		244127	Anaerotruncus	species	increase		16S rRNA gene amplicons	IDA	PERMANOVA;	M	50-60.		26852926, 27941389
gout	OHMI_0000119	Bacteroidaceae enrichment in gout patient gut	human	gut - faeces	拟杆菌科	815	Bacteroidaceae	family	increase		16S rRNA Gene Tag Sequencing	IDA	Kruskal–Wallis;Mann–Whitney non-parametric	known	40-50.		28270806
gout	OHMI_0000117	Bacteroidales enrichment in gout patient gut	human	gut - faeces	拟杆菌目	171549	Bacteroidales	order	increase		16S rRNA Gene Tag Sequencing	IDA	Kruskal–Wallis;Mann–Whitney non-parametric	known	40-50.		28270806
gout	OHMI_0000116	Bacteroides enrichment in gout patient gut	human	gut - faeces	拟杆菌属	816	Bacteroides	genus	increase		16S rRNA Gene Tag Sequencing	IDA	Kruskal–Wallis;Mann–Whitney non-parametric	known	40-50.		28270806
gout	OHMI_0000137	Bacteroides caccae enrichment in gout patient gut	human	gut - faeces	粪拟杆菌	47678	Bacteroides caccae	species	increase		16S rRNA gene amplicons	IDA	PERMANOVA;	M	50-60.		26852926, 27941389
gout	OHMI_0000138	Bacteroides sp. enrichment in gout patient gut	human	gut - faeces	拟杆菌	29523	Bacteroides sp	species	increase		16S rRNA gene amplicons	IDA	PERMANOVA;	M	50-60.		same up
gout	OHMI_0000139	Bacteroides xylanisolvens XB1A enrichment in gout patient gut	human	gut - faeces	解木聚糖拟杆菌	657309	Bacteroides xylanisolvens XB1A	species	increase		16S rRNA gene amplicons	IDA	PERMANOVA;	M	50-60.		same up
gout	OHMI_0000115	Bacteroidetesis enrichment in gout patient gut	human	gut - faeces	拟杆菌门	976	Bacteroidetes	phylum	increase		16S rRNA Gene Tag Sequencing	IDA	Kruskal–Wallis;Mann–Whitney non-parametric	known	40-50.	TABLE 1	28270806	Front Microbiol.	2017 Feb 21;8:268
gout	OHMI_0000132	Barnesiella enrichment in gout patient gut	human	gut - faeces		397864	Barnesiella	species	increase		16S rRNA gene amplicons	IDA	PERMANOVA;	M	50-60.	Table 1.	26852926；27941389
gout	OHMI_0000245	Chloroflexi enrichment in gout patient gut	human	gut - faeces	绿弯菌门	200795	Chloroflexi	phylum	increase		16S rRNA Gene Tag Sequencing	IDA	Kruskal–Wallis;Mann–Whitney non-parametric	known	40-50.		28270806
gout	OHMI_0000249	Corynebacteriales enrichment in gout patient gut	human	gut - faeces		85007	Corynebacteriales	order	increase		16S rRNA Gene Tag Sequencing	IDA	Kruskal–Wallis;Mann–Whitney non-parametric	known	40-50.		28270806
gout	OHMI_0000129	Erysipelatoclostridium enrichment in gout patient gut	human	gut - faeces		1505663	Erysipelatoclostridium	species	increase		16S rRNA Gene Tag Sequencing	IDA	Kruskal–Wallis;Mann–Whitney non-parametric	known	40-50.		28270806
gout		Escherichia coli EPEC enrichment in gout patient gut	human	gut - faeces	肠致病性大肠埃希菌	766165	Escherichia coli EPEC	species	increase		culture		ANOVA	known	known		23811846；23340314	Gut Microbes.	2013 SeOct;4(5):388-91.
gout	OHMI_0000131	Escherichia coli ETEC TW03439 enrichment in gout patient gut	human	gut - faeces	肠产毒性大肠埃希菌	697899	Escherichia coli ETEC	species	increase		culture		ANOVA	known	known		28270806
gout	OHMI_0000140	Holdemania enrichment in gout patient gut	human	gut - faeces		61170	Holdemania	species	increase		16S rRNA gene amplicons	IDA	PERMANOVA;	M	50-60.		28270806
gout	OHMI_0000120	Negativicutes enrichment in gout patient gut	human	gut - faeces		909932	Negativicutes	class	increase		16S rRNA Gene Tag Sequencing	IDA	Kruskal–Wallis;Mann–Whitney non-parametric	known	40-50.		28270806
gout	OHMI_0000250	Nocardiaceae enrichment in gout patient gut	human	gut - faeces	诺卡氏菌科	85025	Nocardiaceae	family	increase		16S rRNA Gene Tag Sequencing	IDA	Kruskal–Wallis;Mann–Whitney non-parametric	known	40-50.		28270806
gout	OHMI_0000134	Paraprevotella enrichment in gout patient gut	human	gut - faeces		577309	Paraprevotella	species	increase		16S rRNA gene amplicons	IDA	PERMANOVA;	M	50-60.		same up	Sci Rep.	2016 Feb 8;6:20602
gout	OHMI_0000133	Parasporobacterium enrichment in gout patient gut	human	gut - faeces		115543	Parasporobacterium	species	increase		16S rRNA gene amplicons	IDA	PERMANOVA;	M	50-60.		same up	Curr Opin Rheumatol.	2017 Mar;29(2):163-170
gout	OHMI_0000118	Porphyromonadaceae enrichment in gout patient gut	human	gut - faeces	紫单胞菌科	171551	Porphyromonadaceae	family	increase		16S rRNA Gene Tag Sequencing	IDA	Kruskal–Wallis;Mann–Whitney non-parametric	known	40-50.		28270806
gout	OHMI_0000136	Pseudobutyrivibrio enrichment in gout patient gut	human	gut - faeces	假丁酸弧菌属	46205	Pseudobutyrivibrio	genus	increase		16S rRNA gene amplicons	IDA	PERMANOVA;	M	50-60.		26852926
gout	OHMI_0000251	Rhodococcus enrichment in gout patient gut	human	gut - faeces	红球菌属	1827	Rhodococcus	genus	increase		16S rRNA Gene Tag Sequencing	IDA	Kruskal–Wallis;Mann–Whitney non-parametric	known	40-50.		28270806
gout	OHMI_0000253	Selenomonadales enrichment in gout patient gut	human	gut - faeces		909929	Selenomonadales		increase		16S rRNA Gene Tag Sequencing	IDA	Kruskal–Wallis;Mann–Whitney non-parametric	known	40-50.		28270806
AS Ankylosing spondylitis	OHMI_0000105	Klebsiella pneumoniae is enrichment in AS patient gut	human	gut - faeces	肺炎克雷伯菌	573	Klebsiella pnewnoniae	spieces	increase		culture		x2 analysis	M:F=4:1.	30-40	table 1	1001180;
AS	OHMI_0000107	Klebsiella pneumoniae is enrichment in AS patient oral	human	oral	肺炎克雷伯菌	573	Klebsiella pneumoniae	spieces	increase								17458395	Ann Rheum Dis.	1978 Apr;37(2):146-51.
AS	OHMI_0000171	Porphyromonas gingivalis is enrichment in AS patient oral	human	oral	牙龈卟啉单胞菌	837	Porphyromonas gingivalis	spieces	increase								26002454;1856808
AS	OHMI_0000108	Prevotella intermedia is enrichment in AS patient oral	human	oral	中间普雷沃菌	28131	Prevotella intermedia	spieces	increase								26002454
AS	OHMI_0000109	Tannerella forsythia is enrichment in AS patient oral	human	oral	福赛斯坦纳菌	28112	Tannerella forsythia	spieces	increase								26002454
AS	OHMI_0000223	Treponema denticolais enrichment in AS patient oral	human	oral	齿垢密螺旋体	158	Treponema denticola	spieces	increase								26002454
AS	OHMI_0000227	Campylobacter is enrichment in AS rattus gut	human	gut - faeces	弯曲杆菌	194	Campylobacter	species	increase		cultures		t test;ANOVA	M:F=3:5.	50-60	Table 1.	7768612;21679096	Scand J Rheumatol.	2011;40(5):358-62
AS	OHMI_0000102	Bacteroidaceae is enrichment in AS patient gut	human	gut - faeces	拟杆菌科	815	Bacteroidaceae	family	increase		real-time quantitative polymerase chain reaction (PCR)	IDA	PERMANOVA analysis	M:F=5:4.	50-60.	Table 1.	25417597	Arthritis Rheumatol.	2019 Mar;67(3):686-691
AS	OHMI_0000101	Lachnospiraceae is enrichment in AS patient gut	human	gut - faeces	毛螺旋菌科	186803	Lachnospiraceae	family	increase		real-time quantitative polymerase chain reaction (PCR)	IDA	PERMANOVA analysis	M:F=5:4.	50-60.	Table 1.	25417597;25434931;26331579
AS	OHMI_0000225	Porphyromonas macacae is enrichment in AS patient gut	human	gut - faeces	猕猴卟啉单胞菌	28115	Porphyromonas macacae	family	increase		real-time quantitative polymerase chain reaction (PCR)	IDA	PERMANOVA analysis	M:F=5:4.	50-60.	Table 1.	25417597	Arthritis Rheumatol.	2018 Mar;67(3):686-691
AS	OHMI_0000103	Prevotellaceae is enrichment in AS patient gut	human	gut - faeces	普雷沃氏菌科	171552	Prevotellaceae	family	increase		real-time quantitative polymerase chain reaction (PCR)	IDA	PERMANOVA analysis	M:F=5:4.	50-60.	Table 1.	25417597	Arthritis Rheumatol.	2021 Mar;67(3):686-691
AS	OHMI_0000224	Rikenellaceae is enrichment in AS patient gut	human	gut - faeces	理研菌科	171550	Rikenellaceae	family	increase		real-time quantitative polymerase chain reaction (PCR)	IDA	PERMANOVA analysis	M:F=5:4.	50-60.	Table 1.	25417597;26362730	Arthritis Rheumatol.	2017 Mar;67(3):686-691
AS	OHMI_0000100	Ruminococcaceae is enrichment in AS patient gut	human	gut - faeces	疣微菌科	541000	Ruminococcaceae	family	increase		real-time quantitative polymerase chain reaction (PCR)	IDA	PERMANOVA analysis	M:F=5:4.	50-60.	Table 1.	25417597;26362739	Arthritis Rheumatol.	2016 Mar;67(3):686-691
AS	OHMI_0000104	Veillonellaceae is enrichment in AS patient gut	human	gut - faeces	韦荣球菌科	31977	Veillonellaceae	family	increase		real-time quantitative polymerase chain reaction (PCR)	IDA	PERMANOVA analysis	M:F=5:4.	50-60.	Table 1.	25417597;25434931;26331579	Arthritis Rheumatol.	2020 Mar;67(3):686-691
AS	OHMI_0000207	Dialister is enrichment in AS patient gut	human	ileal and colonic	小类杆菌属	39948	Dialister	genus	increase		16S ribosomal RNA amplicon sequencing	IDA	t-test;Mann-Whitney-Wilcoxon test;Kruskal-Wallis H test	unknown	unknown		27390077	Arthritis Rheumatol	2017 Jan;69(1):114-121
AS	OHMI_0000226	Rikenellaceae depletion in AS rattus gut	rat	gut - faeces	理研菌科	171550	Rikenellaceae;	family	decrease		16S rRNA gene amplification	IDA	Monte Carlo analysis	Rats			25140823
AS	OHMI_0000175	Paraprevotella is enrichment in AS rattus gut	rat	gut - faeces		577309	Paraprevotella		increase		16S rRNA gene amplification	IDA	Monte Carlo analysis	Rats			25140823
AS	OHMI_0000176	Prevotella is enrichment in AS rattus gut	rat	gut - faeces	普氏菌sp	838	Prevotella	species	Increase		16S rRNA gene amplification	IDA	Monte Carlo analysis	Rats			25140823	PLoS One.	2014 Aug 20;9(8):e105684.
AS	OHMI_0000181	Akkermansia muciniphila depletion in AS rattus gut	rat			853	Akkermansia muciniphila		decrease		16S rRNA gene amplification	IDA	Monte Carlo analysis	Rats			same up
AS	OHMI_0000182	Bacteroides vulgatus is enrichment in AS rattus gut	rat		普通拟杆菌	821	Bacteroides vulgatus		increase		culture		t test	Rats			10338507;8770866
			Evidence codes: http://www.candidagenome.org/cgi-bin/GO/goEvidence.pl
				Ipi	Inferred from Physical Interaction		e.g.,
				IDA	Inferred from Direct Assay		e.g., 16S sequencing, PCR
					bacterial taxonomy (Chinese)	细菌ID	bacterial taxonomy (English)	taxonomy type	bact. level	Control level						Condition year/age/diet/race/…	PMID	magazine	Time

## Sheet: non-redundant PubMed IDs
Non-redundant PubMed papers used for meta-analysis
1001180
1856808
2889500
7768612
8770866
10338507
11413927
16891514
17458395
18528968
18648509
19554393
19895906
20436074
21407241
21679096
22065152
22576262
23340314
23750937
23811846
23902301
24873878
25140823
25261516
25271284
25319745
25417597
25434931
26002454
26214836
26331579
26362730
26362739
26385261
26852926
27102666
27333153
27390077
27641915
27789760
27855721
27861762
27941389
27980687
28167944
28270806
28320468
28376066
14675283
18294199
9032817

## Sheet: non-redundant Taxon IDs
Non-redundant Taxon ID
157
158
194
306
407
538
543
570
573
584
590
629
641
657
662
724
729
740
815
816
817
821
836
837
838
848
853
970
976
1017
1224
1239
1263
1269
1300
1301
1305
1350
1502
1531
1532
1578
1591
1624
1654
1678
1681
1689
1730
1743
1827
1847
2717
5476
5481
28112
28115
28131
28136
29465
29523
31977
32008
32257
33042
39948
40545
41978
46205
46228
47678
51160
55194
61170
74201
74426
76775
76777
77020
81852
84111
84112
84163
85004
85007
85025
100883
104608
115543
116085
158847
165179
171549
171550
171551
171552
172042
186801
186802
186803
192066
200643
200795
201174
216851
239759
239934
239935
244127
258514
283168
292625
292628
292629
292632
310297
333367
363265
375288
397864
407975
416916
459786
471189
541000
577309
588605
651822
657309
697899
766165
909929
909932
946234
1088106
1505663
1872650
1898203
